# Supplementary material for: Diethyl pyrazine-2,5-dicarboxyl­ate
Source: Acta Crystallogr Sect E Struct Rep Online. 2012 Jun 27;68(Pt 7):o2236. doi: 10.1107/S1600536812028164 (PMC3394027; doi:10.1107/S1600536812028164)
Supplement: Supplementary file 1 [file e-68-o2236-sup1.cif]

##############################################################################
#                                                                            #
# This CIF contains the data in a paper accepted for publication in          #
# Acta Crystallographica Section E. It conforms to the requirements of       #
# Notes for Authors for Acta Crystallographica Section E, and has been       #
# peer reviewed under the auspices of the IUCr Commission on Journals.       #
#                                                                            #
# Full details of the Crystallographic Information File format               #
# are given in the paper "The Crystallographic Information File (CIF):       #
# a New Standard Archive File for Crystallography" by S. R. Hall, F. H.      #
# Allen and I. D. Brown [Acta Cryst. (1991), A47, 655-685].                  #
#                                                                            #
# The current version of the core CIF dictionary is obtainable from          #
# ftp://ftp.iucr.org/pub/cif_core.dic.                                       #
#                                                                            #
# Software is freely available for graphical display of the structure(s)     #
# in this CIF. For information consult the CIF software page                 #
# http://www.iucr.org/resources/cif/software.                                #
#                                                                            #
# This file may be used for bona fide research purposes within the           #
# scientific community so long as proper attribution is given to the journal # 
# article from which it was obtained.                                        #
#                                                                            #
##############################################################################
data_I
_audit_creation_method     SHELXL-97
_chemical_name_systematic
;
Diethyl pyrazine-2,5-dicarboxylate
;
_chemical_name_common     ?
_chemical_formula_moiety     'C10 H12 N2 O4'
_chemical_formula_sum     'C10 H12 N2 O4'
_chemical_formula_iupac     'C10 H12 N2 O4'
_chemical_formula_weight     224.22
_chemical_melting_point     ?
_symmetry_cell_setting     monoclinic
_symmetry_space_group_name_H-M     'P 21/c'
_symmetry_space_group_name_Hall     '-P 2ybc'
loop_
    _symmetry_equiv_pos_as_xyz
    'x, y, z'
    '-x, y+1/2, -z+1/2'
    '-x, -y, -z'
    'x, -y-1/2, z-1/2'
_cell_length_a     12.284(6)
_cell_length_b     5.640(3)
_cell_length_c     7.881(4)
_cell_angle_alpha     90.00
_cell_angle_beta     108.713(9)
_cell_angle_gamma     90.00
_cell_volume     517.2(5)
_cell_formula_units_Z     2
_cell_measurement_reflns_used     2994
_cell_measurement_theta_min     4.02
_cell_measurement_theta_max     28.50
_cell_measurement_temperature     173(2)
_exptl_crystal_description     plate
_exptl_crystal_colour     colourless
_exptl_crystal_size_max     0.7
_exptl_crystal_size_mid     0.3
_exptl_crystal_size_min     0.05
_exptl_crystal_density_diffrn     1.440
_exptl_crystal_density_meas     ?
_exptl_crystal_density_method     'not measured'
_exptl_crystal_F_000     236.0
_exptl_absorpt_coefficient_mu     0.113
_exptl_absorpt_correction_type     multi-scan
_exptl_absorpt_process_details     '(SADABS; Sheldrick,1996)'
_exptl_absorpt_correction_T_min     0.960
_exptl_absorpt_correction_T_max     0.994
_exptl_special_details     ?
_diffrn_ambient_temperature     173(2)
_diffrn_radiation_type     MoK\a
_diffrn_radiation_wavelength     0.71073
_diffrn_radiation_source     'fine-focus sealed tube'
_diffrn_radiation_monochromator     graphite
_diffrn_measurement_device_type     'Bruker SMART'
_diffrn_measurement_method     '\w scans'
_diffrn_detector_area_resol_mean     ?
_diffrn_reflns_number     2994
_diffrn_reflns_av_R_equivalents     0.0312
_diffrn_reflns_av_sigmaI/netI     0.0358
_diffrn_reflns_theta_min     4.02
_diffrn_reflns_theta_max     28.50
_diffrn_reflns_theta_full     28.50
_diffrn_measured_fraction_theta_max     0.992
_diffrn_measured_fraction_theta_full     0.992
_diffrn_reflns_limit_h_min     -16
_diffrn_reflns_limit_h_max     14
_diffrn_reflns_limit_k_min     -5
_diffrn_reflns_limit_k_max     7
_diffrn_reflns_limit_l_min     -10
_diffrn_reflns_limit_l_max     10
_diffrn_standards_number     ?
_diffrn_standards_interval_count     ?
_diffrn_standards_interval_time     ?
_diffrn_standards_decay_%     ?
_refine_special_details
;
Refinement of <i>F</i>^2^ against ALL reflections. The weighted <i>R</i>-factor
<i>wR</i> and goodness of fit <i>S</i> are based on <i>F</i>^2^, conventional
<i>R</i>-factors <i>R</i> are based on <i>F</i>, with <i>F</i> set to zero for
negative <i>F</i>^2^. The threshold expression of <i>F</i>^2^ >
\s(<i>F</i>^2^) is used only for calculating <i>R</i>-factors(gt) <i>etc</i>.
and is not relevant to the choice of reflections for refinement.
<i>R</i>-factors based on <i>F</i>^2^ are statistically about twice as large
as those based on <i>F</i>, and <i>R</i>- factors based on ALL data will be
even larger.
;
_reflns_number_total     1317
_reflns_number_gt     1055
_reflns_threshold_expression     I>2\s(I)
_refine_ls_structure_factor_coef     Fsqd
_refine_ls_matrix_type     full
_refine_ls_R_factor_all     0.0604
_refine_ls_R_factor_gt     0.0525
_refine_ls_wR_factor_gt     0.1255
_refine_ls_wR_factor_ref     0.1307
_refine_ls_goodness_of_fit_ref     1.072
_refine_ls_restrained_S_all     1.072
_refine_ls_number_reflns     1317
_refine_ls_number_parameters     73
_refine_ls_number_restraints     0
_refine_ls_hydrogen_treatment     constr
_refine_ls_weighting_scheme     calc
_refine_ls_weighting_details
         'calc w=1/[\s^2^(Fo^2^)+(0.0606P)^2^+0.1472P] where P=(Fo^2^+2Fc^2^)/3'
_atom_sites_solution_hydrogens     geom
_atom_sites_solution_primary     direct
_atom_sites_solution_secondary     difmap
_refine_ls_shift/su_max     0.000
_refine_ls_shift/su_mean     0.000
_refine_diff_density_max     0.213
_refine_diff_density_min     -0.313
_refine_ls_extinction_method     none
_refine_ls_extinction_coef     ?
loop_
    _atom_type_symbol
    _atom_type_description
    _atom_type_scat_dispersion_real
    _atom_type_scat_dispersion_imag
    _atom_type_scat_source
    'C' 'C' 0.0033 0.0016
                         'International Tables Vol C Tables 4.2.6.8 and 6.1.1.4'
    'H' 'H' 0.0000 0.0000
                         'International Tables Vol C Tables 4.2.6.8 and 6.1.1.4'
    'N' 'N' 0.0061 0.0033
                         'International Tables Vol C Tables 4.2.6.8 and 6.1.1.4'
    'O' 'O' 0.0106 0.0060
                         'International Tables Vol C Tables 4.2.6.8 and 6.1.1.4'
_computing_data_collection     'SMART (Bruker, 1997)'
_computing_cell_refinement     'SAINT (Bruker, 1999)'
_computing_data_reduction     'SAINT (Bruker, 1999)'
_computing_structure_solution     'SHELXS97 (Sheldrick, 2008)'
_computing_structure_refinement     'SHELXL97 (Sheldrick, 2008)'
_computing_molecular_graphics     'SHELXTL (Sheldrick, 2008)'
_computing_publication_material     'SHELXTL (Sheldrick, 2008)'
loop_
    _atom_site_type_symbol
    _atom_site_label
    _atom_site_fract_x
    _atom_site_fract_y
    _atom_site_fract_z
    _atom_site_U_iso_or_equiv
    _atom_site_adp_type
    _atom_site_calc_flag
    _atom_site_refinement_flags
    _atom_site_occupancy
    _atom_site_symmetry_multiplicity
    _atom_site_disorder_assembly
    _atom_site_disorder_group
    N N1 0.46961(11) -0.2315(2) 0.52651(18) 0.0275(3) Uani d . 1 1 . .
    O O1 0.26007(9) 0.0921(2) 0.64425(16) 0.0308(3) Uani d . 1 1 . .
    O O2 0.28072(11) -0.3005(2) 0.63126(19) 0.0401(4) Uani d . 1 1 . .
    C C1 0.41208(12) -0.0450(3) 0.55512(19) 0.0241(3) Uani d . 1 1 . .
    C C2 0.44174(13) 0.1860(3) 0.5289(2) 0.0265(4) Uani d . 1 1 . .
    H H2A 0.3986 0.3110 0.5507 0.032 Uiso calc R 1 1 . .
    C C3 0.31162(13) -0.1030(3) 0.6147(2) 0.0265(4) Uani d . 1 1 . .
    C C4 0.16106(15) 0.0568(3) 0.7018(3) 0.0359(4) Uani d . 1 1 . .
    H H4A 0.1848 0.0010 0.8247 0.043 Uiso calc R 1 1 . .
    H H4B 0.1102 -0.0605 0.6266 0.043 Uiso calc R 1 1 . .
    C C5 0.10095(15) 0.2883(3) 0.6871(2) 0.0377(4) Uani d . 1 1 . .
    H H5A 0.0725 0.3356 0.5636 0.057 Uiso calc R 1 1 . .
    H H5B 0.1537 0.4058 0.7549 0.057 Uiso calc R 1 1 . .
    H H5C 0.0378 0.2732 0.7333 0.057 Uiso calc R 1 1 . .
loop_
    _atom_site_aniso_label
    _atom_site_aniso_U_11
    _atom_site_aniso_U_22
    _atom_site_aniso_U_33
    _atom_site_aniso_U_12
    _atom_site_aniso_U_13
    _atom_site_aniso_U_23
    N1 0.0314(7) 0.0174(6) 0.0369(7) -0.0001(5) 0.0154(6) 0.0002(5)
    O1 0.0289(6) 0.0234(6) 0.0457(7) 0.0012(4) 0.0199(5) 0.0006(5)
    O2 0.0450(8) 0.0234(7) 0.0617(9) -0.0062(5) 0.0307(6) -0.0005(6)
    C1 0.0256(7) 0.0211(8) 0.0256(7) -0.0009(6) 0.0080(6) -0.0005(6)
    C2 0.0304(8) 0.0184(7) 0.0328(8) 0.0014(6) 0.0132(6) 0.0000(6)
    C3 0.0284(8) 0.0212(8) 0.0304(8) -0.0010(6) 0.0104(6) 0.0007(6)
    C4 0.0330(9) 0.0337(9) 0.0493(10) 0.0000(7) 0.0247(8) 0.0048(8)
    C5 0.0330(9) 0.0410(11) 0.0450(10) 0.0046(7) 0.0208(8) 0.0018(8)
_geom_special_details
;
All e.s.d.'s (except the e.s.d. in the dihedral angle between two l.s. planes)
are estimated using the full covariance matrix. The cell e.s.d.'s are taken
into account individually in the estimation of e.s.d.'s in distances, angles
and torsion angles; correlations between e.s.d.'s in cell parameters are only
used when they are defined by crystal symmetry. An approximate (isotropic)
treatment of cell e.s.d.'s is used for estimating e.s.d.'s involving l.s.
planes.
;
loop_
    _geom_bond_atom_site_label_1
    _geom_bond_atom_site_label_2
    _geom_bond_site_symmetry_2
    _geom_bond_distance
    _geom_bond_publ_flag
    N1 C2 3_656 1.322(2) ?
    N1 C1 . 1.326(2) ?
    O1 C3 . 1.3270(19) ?
    O1 C4 . 1.442(2) ?
    O2 C3 . 1.197(2) ?
    C1 C2 . 1.386(2) ?
    C1 C3 . 1.490(2) ?
    C2 H2A . 0.9300 ?
    C4 C5 . 1.486(3) ?
    C4 H4A . 0.9700 ?
    C4 H4B . 0.9700 ?
    C5 H5A . 0.9600 ?
    C5 H5B . 0.9600 ?
    C5 H5C . 0.9600 ?
loop_
    _geom_angle_atom_site_label_1
    _geom_angle_atom_site_label_2
    _geom_angle_atom_site_label_3
    _geom_angle_site_symmetry_1
    _geom_angle_site_symmetry_3
    _geom_angle
    _geom_angle_publ_flag
    C2 N1 C1 3_656 . 116.31(14) ?
    C3 O1 C4 . . 116.04(13) ?
    N1 C1 C2 . . 122.69(14) ?
    N1 C1 C3 . . 114.83(14) ?
    C2 C1 C3 . . 122.47(14) ?
    N1 C2 C1 3_656 . 121.00(15) ?
    N1 C2 H2A 3_656 . 119.5 ?
    C1 C2 H2A . . 119.5 ?
    O2 C3 O1 . . 124.49(15) ?
    O2 C3 C1 . . 124.19(15) ?
    O1 C3 C1 . . 111.31(13) ?
    O1 C4 C5 . . 107.59(14) ?
    O1 C4 H4A . . 110.2 ?
    C5 C4 H4A . . 110.2 ?
    O1 C4 H4B . . 110.2 ?
    C5 C4 H4B . . 110.2 ?
    H4A C4 H4B . . 108.5 ?
    C4 C5 H5A . . 109.5 ?
    C4 C5 H5B . . 109.5 ?
    H5A C5 H5B . . 109.5 ?
    C4 C5 H5C . . 109.5 ?
    H5A C5 H5C . . 109.5 ?
    H5B C5 H5C . . 109.5 ?
loop_
    _geom_torsion_atom_site_label_1
    _geom_torsion_atom_site_label_2
    _geom_torsion_atom_site_label_3
    _geom_torsion_atom_site_label_4
    _geom_torsion_site_symmetry_1
    _geom_torsion_site_symmetry_2
    _geom_torsion_site_symmetry_3
    _geom_torsion_site_symmetry_4
    _geom_torsion
    _geom_torsion_publ_flag
    C2 N1 C1 C2 3_656 . . . 0.1(3) ?
    C2 N1 C1 C3 3_656 . . . 179.07(13) ?
    N1 C1 C2 N1 . . . 3_656 -0.1(3) ?
    C3 C1 C2 N1 . . . 3_656 -178.99(14) ?
    C4 O1 C3 O2 . . . . 0.6(2) ?
    C4 O1 C3 C1 . . . . 179.71(13) ?
    N1 C1 C3 O2 . . . . -2.3(2) ?
    C2 C1 C3 O2 . . . . 176.70(16) ?
    N1 C1 C3 O1 . . . . 178.63(13) ?
    C2 C1 C3 O1 . . . . -2.4(2) ?
    C3 O1 C4 C5 . . . . -167.24(14) ?
loop_
    _geom_hbond_atom_site_label_D
    _geom_hbond_atom_site_label_H
    _geom_hbond_atom_site_label_A
    _geom_hbond_site_symmetry_A
    _geom_hbond_distance_DH
    _geom_hbond_distance_HA
    _geom_hbond_distance_DA
    _geom_hbond_angle_DHA
    C4 H4A O2 4_556 0.97 2.58 3.537(3) 168
_iucr_refine_instructions_details
;
TITL a in P2(1)/c
CELL 0.71073  12.2837   5.6397   7.8806  90.000  108.713  90.000
ZERR   10.00   0.0061   0.0029   0.0039   0.000   0.0089   0.000
LATT  1
SYMM -X, 0.5+Y, 0.5-Z
SFAC C H N O
UNIT 10 12 2 4
htab
L.S. 10
BOND $h
FMAP 2
PLAN 20
conf
eqiv $1 x,-0.5-y,0.5+z
rtab H4A O2_$1
rtab ahd C4 H4A O2_$1
htab
htab C4 O2_$1
acta
WGHT    0.060000    0.146400
FVAR       0.23822
WGHT      0.0606      0.1472
N1    3    0.469621   -0.231456    0.526518    11.00000    0.03129    0.01737 =
         0.03692    0.00017    0.01534   -0.00007
O1    4    0.260069    0.092082    0.644250    11.00000    0.02890    0.02342 =
         0.04566    0.00063    0.01985    0.00123
O2    4    0.280727   -0.300510    0.631278    11.00000    0.04500    0.02339 =
         0.06176   -0.00047    0.03070   -0.00617
C1    1    0.412079   -0.045050    0.555124    11.00000    0.02562    0.02105 =
         0.02555   -0.00049    0.00796   -0.00093
C2    1    0.441750    0.186043    0.528921    11.00000    0.03049    0.01836 =
         0.03280    0.00000    0.01328    0.00141
AFIX  43
H2A   2    0.398631    0.311003    0.550686    11.00000   -1.20000
AFIX   0
C3    1    0.311618   -0.103015    0.614644    11.00000    0.02845    0.02123 =
         0.03044    0.00070    0.01038   -0.00099
C4    1    0.161064    0.056774    0.701775    11.00000    0.03305    0.03379 =
         0.04920    0.00491    0.02479    0.00008
AFIX  23
H4A   2    0.184800    0.001013    0.824684    11.00000    -1.2
H4B   2    0.110218   -0.060495    0.626627    11.00000   -1.20000
AFIX   0
C5    1    0.100963    0.288328    0.687125    11.00000    0.03304    0.04108 =
         0.04467    0.00188    0.02069    0.00462
AFIX  33
H5A   2    0.072505    0.335654    0.563684    11.00000   -1.5
H5B   2    0.153693    0.405776    0.754901    11.00000   -1.5
H5C   2    0.037871    0.273116    0.733329    11.00000   -1.5
HKLF 4
REM  a in P2(1)/c
REM R1 =  0.0523 for   1055 Fo > 4sig(Fo)  and  0.0602 for all   1223 data
REM     75 parameters refined using      0 restraints
END
;
data_global
_journal_date_recd_electronic     2012-05-17
_journal_date_accepted     2012-06-21
_journal_name_full     'Acta Crystallographica, Section E'
_journal_year     2012
_journal_volume     68
_journal_issue      7
_journal_page_first     o2236
_journal_page_last     o2236
_journal_paper_category     QO
_journal_paper_doi     10.1107/S1600536812028164
_journal_coeditor_code     IS5143
_publ_contact_author_name     'Wen-Shi Wu'
_publ_contact_author_address
;
College of Materials Science and Engineering
Huaqiao University
Xiamen, Fujian 361021
People's Republic of China
;
_publ_contact_author_email     wws@hqu.edu.cn
_publ_contact_author_fax     '+86-592-6162225'
_publ_contact_author_phone     '+86-15980998536'
_publ_section_title
;
Diethyl pyrazine-2,5-dicarboxylate
;
loop_
    _publ_author_name
    _publ_author_address
    'Chuan-Hui Li'
;
College of Materials Science and Engineering
Huaqiao University
Xiamen, Fujian 361021
People's Republic of China
;
    'Wen-Shi Wu'
;
College of Materials Science and Engineering
Huaqiao University
Xiamen, Fujian 361021
People's Republic of China
;
    'Yu-Min Huang'
;
College of Materials Science and Engineering
Huaqiao University
Xiamen, Fujian 361021
People's Republic of China
;
