# Supplementary material for: Diethyl pyrazine-2,5-dicarboxyl­ate
Source: Acta Crystallogr Sect E Struct Rep Online. 2012 Jun 27;68(Pt 7):o2236. doi: 10.1107/S1600536812028164 (PMC3394027; doi:10.1107/S1600536812028164)
Supplement: Supplementary file 2 [file e-68-o2236-Isup2.hkl]

# 
# h,k,l, Fc-squared, Fo-squared, sigma(Fo-squared) and status flag 
# 
data_I
_shelx_title ' a in P2(1)/c' 
_shelx_refln_list_code          4 
_shelx_F_calc_maximum      147.53 
_exptl_crystal_F_000       118.00 
_reflns_d_resolution_high  0.7448 
 
loop_ 
 _symmetry_equiv_pos_as_xyz 
 'x, y, z' 
 '-x, y+1/2, -z+1/2' 
 '-x, -y, -z' 
 'x, -y-1/2, z-1/2' 
 
_cell_length_a    12.2837 
_cell_length_b     5.6397 
_cell_length_c     7.8806 
_cell_angle_alpha  90.000 
_cell_angle_beta  108.713 
_cell_angle_gamma  90.000 
 
_shelx_F_squared_multiplier     1.000 
 
loop_ 
 _refln_index_h 
 _refln_index_k 
 _refln_index_l 
 _refln_F_squared_calc 
 _refln_F_squared_meas 
 _refln_F_squared_sigma 
 _refln_observed_status 
   3   0   0      268.09      255.88      5.09 o 
   4   0   0      320.51      330.65      6.57 o 
   5   0   0     1103.42     1104.03     20.50 o 
   6   0   0      547.87      563.30     11.08 o 
   7   0   0     1191.61     1302.08     24.39 o 
   8   0   0       24.26       24.61      1.30 o 
   9   0   0       45.19       40.69      3.17 o 
  10   0   0        1.25        0.35      0.70 o 
  11   0   0       62.80       58.48      4.23 o 
  12   0   0       22.80       20.08      2.99 o 
  13   0   0        0.00        0.88      0.70 o 
  14   0   0       28.82       29.59      3.88 o 
   1   1   0        1.42        5.08      0.33 o 
   2   1   0     1649.74     1708.96     20.33 o 
   3   1   0      787.53      799.98      9.86 o 
   4   1   0      127.80      117.27      4.14 o 
   5   1   0        6.92        7.72      0.36 o 
   6   1   0      163.91      156.93      2.93 o 
   7   1   0      281.46      282.98      5.26 o 
   8   1   0        9.43        7.66      0.76 o 
   9   1   0        0.02        0.08      0.27 o 
  10   1   0       36.80       36.21      2.20 o 
  11   1   0      124.15      130.54     10.39 o 
  12   1   0      100.66      100.29      8.37 o 
  13   1   0        0.33        0.16      0.55 o 
  14   1   0       19.23       20.71      2.37 o 
   0   2   0      534.00      603.11     16.38 o 
   1   2   0      220.33      167.90     33.38 o 
   2   2   0      611.98      628.78      8.76 o 
   3   2   0       13.46       12.92      0.66 o 
   4   2   0      306.23      355.27      4.99 o 
   5   2   0      704.69      768.20     13.80 o 
   6   2   0       27.25       23.49      1.03 o 
   7   2   0        7.13        5.33      0.53 o 
   8   2   0        0.59        0.65      0.36 o 
   9   2   0       60.72       63.16      5.37 o 
  10   2   0        0.90        1.01      0.88 o 
  11   2   0      126.22      124.64      6.78 o 
  12   2   0      101.90       99.43      5.55 o 
  13   2   0        0.41        0.84      0.55 o 
  14   2   0        0.54        0.74      0.68 o 
   1   3   0      255.48      269.30      6.22 o 
   2   3   0       39.55       41.53      1.80 o 
   3   3   0      731.08      786.60     12.83 o 
   4   3   0       62.14       63.97      1.96 o 
   5   3   0      171.43      155.06     23.16 o 
   6   3   0       75.29       76.29      2.83 o 
   7   3   0        1.56        1.87      0.49 o 
   8   3   0       25.74       22.18      1.32 o 
   9   3   0      406.51      373.44     13.04 o 
  10   3   0      281.08      266.30     17.51 o 
  11   3   0       13.54       13.57      1.80 o 
  12   3   0        2.38        4.85      1.05 o 
  13   3   0        0.84        2.25      0.80 o 
   0   4   0       29.11       23.43      2.11 o 
   1   4   0       21.65       16.88      1.59 o 
   2   4   0      290.33      211.44     56.01 o 
   3   4   0      157.01      142.86      3.69 o 
   4   4   0        7.07        5.28      0.77 o 
   5   4   0        1.72        2.30      0.59 o 
   6   4   0        0.27        1.24      0.41 o 
   7   4   0        5.87        7.37      1.07 o 
   8   4   0        0.83        1.19      0.47 o 
   9   4   0        0.06        1.20      0.43 o 
  10   4   0        2.12        2.65      0.67 o 
  11   4   0        9.13       11.75      1.74 o 
  12   4   0        2.35        2.38      0.93 o 
   1   5   0        3.35        2.47      0.87 o 
   2   5   0      142.32      137.48      4.73 o 
   3   5   0       99.77       86.14      2.94 o 
   4   5   0       65.72       58.26      2.41 o 
   5   5   0       88.53       76.14      2.77 o 
   6   5   0        6.27        7.19      1.23 o 
   7   5   0        0.41        0.24      0.79 o 
   8   5   0        5.90        7.19      1.25 o 
   9   5   0        0.61        0.30      0.43 o 
  10   5   0        3.39        4.65      0.84 o 
  11   5   0        6.14        6.69      1.76 o 
   0   6   0       85.36       79.79      5.28 o 
   1   6   0        0.81        1.29      0.80 o 
   2   6   0       20.49       20.96      2.18 o 
   3   6   0        0.78        1.18      0.57 o 
   4   6   0       20.11       17.26      1.66 o 
   5   6   0       20.69       18.97      2.11 o 
   6   6   0        2.45        3.69      0.97 o 
   7   6   0        0.18        1.85      0.75 o 
   8   6   0        8.90        6.94      1.30 o 
   1   7   0        0.66        2.20      1.00 o 
   2   7   0        0.01        0.18      0.64 o 
   3   7   0       23.83       27.47      2.19 o 
   4   7   0        8.23        8.45      2.11 o 
   5   7   0        2.68        5.11      1.76 o 
 -15   1   1        0.07        0.46      0.79 o 
 -14   1   1        2.48        2.73      0.87 o 
 -13   1   1       21.30       20.96      2.24 o 
 -12   1   1       14.72       14.86      2.91 o 
 -11   1   1      133.35      132.40     11.63 o 
 -10   1   1       11.74       10.96      0.98 o 
  -9   1   1        6.31        5.72      0.58 o 
  -8   1   1       45.82       45.39      1.54 o 
  -7   1   1      209.69      229.18      5.99 o 
  -6   1   1      219.80      226.24      3.36 o 
  -5   1   1       18.87       24.92      0.83 o 
  -4   1   1       81.18       95.28      2.56 o 
  -3   1   1      108.43      118.59      2.07 o 
  -2   1   1       22.50       23.55      0.97 o 
  -1   1   1      144.31      149.29      8.72 o 
   0   1   1     2424.80     2387.12     36.87 o 
   1   1   1     3736.82     3857.98     45.35 o 
   2   1   1        6.90        4.94      0.25 o 
   3   1   1      101.73      107.30      1.69 o 
   4   1   1       69.83       66.91      1.54 o 
   5   1   1        7.91       10.18      0.56 o 
   6   1   1       16.51       17.66      0.77 o 
   7   1   1       85.26       79.80      7.49 o 
   8   1   1      122.08      120.84      3.32 o 
   9   1   1        2.86        2.43      0.68 o 
  10   1   1        0.15        0.70      0.50 o 
  11   1   1        4.28        4.85      1.05 o 
  12   1   1       44.71       46.50      6.08 o 
  13   1   1       17.48       16.01      2.05 o 
  14   1   1        4.26        5.70      1.18 o 
 -14   2   1        1.45        2.71      0.97 o 
 -13   2   1        3.62        4.11      1.05 o 
 -12   2   1       35.06       36.16      7.75 o 
 -11   2   1      186.66      189.92     12.55 o 
 -10   2   1       15.99       16.26      1.32 o 
  -9   2   1      397.23      378.55     18.89 o 
  -8   2   1        1.95        1.37      0.35 o 
  -7   2   1      217.49      187.04     15.23 o 
  -6   2   1        0.05        0.28      0.31 o 
  -5   2   1      165.84      187.59      5.85 o 
  -4   2   1      609.25      683.23      9.62 o 
  -3   2   1      217.13      232.93      5.19 o 
  -2   2   1      657.55      698.75     19.20 o 
  -1   2   1      103.79      122.31      3.52 o 
   0   2   1      162.57      173.75      4.40 o 
   1   2   1       56.49       58.35      1.88 o 
   2   2   1      360.20      386.08      5.29 o 
   3   2   1      415.86      427.13      5.81 o 
   4   2   1      158.80      162.67      2.69 o 
   5   2   1      186.14      213.43      3.37 o 
   6   2   1      103.42      103.96      2.38 o 
   7   2   1        8.70        7.71      0.62 o 
   8   2   1      103.76       91.50      4.17 o 
   9   2   1        2.20        1.92      0.68 o 
  10   2   1      169.37      161.73      5.54 o 
  11   2   1        0.01        1.15      0.68 o 
  12   2   1       76.42       78.47     14.62 o 
  13   2   1       30.01       34.24      2.55 o 
 -14   3   1        1.95        2.64      1.23 o 
 -13   3   1        3.44        4.40      1.05 o 
 -12   3   1       23.14       26.23      2.43 o 
 -11   3   1        0.49        1.35      0.50 o 
 -10   3   1       16.18       19.60      1.69 o 
  -9   3   1      122.08      119.07      3.86 o 
  -8   3   1       99.83       93.18      2.88 o 
  -7   3   1        2.40        3.39      0.52 o 
  -6   3   1       98.93       93.41      2.66 o 
  -5   3   1        2.72        1.05      0.46 o 
  -4   3   1       10.76       17.46      0.96 o 
  -3   3   1       98.93      104.29      2.71 o 
  -2   3   1        9.02        9.40      1.41 o 
  -1   3   1      538.70      541.00     11.09 o 
   0   3   1        6.54        8.31      0.93 o 
   1   3   1       16.35       19.71      1.76 o 
   2   3   1      285.55      267.67      7.66 o 
   3   3   1       30.79       34.84      1.22 o 
   4   3   1       59.63       64.61      2.13 o 
   5   3   1        3.18        3.86      0.45 o 
   6   3   1        0.93        1.67      0.37 o 
   7   3   1       26.40       27.11      1.50 o 
   8   3   1        0.09        0.23      0.41 o 
   9   3   1       24.43       22.38      1.34 o 
  10   3   1       67.54       67.82      8.28 o 
  11   3   1       11.90       14.09      1.87 o 
  12   3   1        0.71        2.21      1.50 o 
  13   3   1       10.92       11.10      2.47 o 
 -13   4   1       15.55       16.91      2.99 o 
 -12   4   1       39.01       43.26      6.25 o 
 -11   4   1        4.79        6.54      1.04 o 
 -10   4   1        1.43        1.94      0.47 o 
  -9   4   1      105.50       91.31      3.72 o 
  -8   4   1      173.19      147.22      7.22 o 
  -7   4   1        3.79        6.90      0.80 o 
  -6   4   1       19.68       22.09      1.20 o 
  -5   4   1       35.25       32.93      1.74 o 
  -4   4   1       31.62       26.53      1.38 o 
  -3   4   1       35.39       27.97      3.37 o 
  -2   4   1      201.18      197.85      5.90 o 
  -1   4   1      278.74      273.09      6.91 o 
   0   4   1       11.69       10.44      1.18 o 
   1   4   1       15.92       10.91      2.20 o 
   2   4   1      195.73      179.31      7.40 o 
   3   4   1      226.91      221.56      4.93 o 
   4   4   1        1.31        1.24      0.62 o 
   5   4   1        8.91        7.27      1.84 o 
   6   4   1       20.47       18.73      1.59 o 
   7   4   1       18.28       17.85      1.47 o 
   8   4   1        0.68        2.23      0.61 o 
   9   4   1       65.40       62.41      2.57 o 
  10   4   1       85.42       75.82      4.67 o 
  11   4   1       14.04       16.63      2.29 o 
  12   4   1        4.40        7.05      1.76 o 
 -12   5   1       16.65       17.79      2.64 o 
 -11   5   1        0.06        0.64      0.47 o 
 -10   5   1        1.97        1.75      0.59 o 
  -9   5   1       41.02       38.90      3.35 o 
  -8   5   1       53.09       48.14      2.73 o 
  -7   5   1        3.93        6.18      1.10 o 
  -6   5   1       96.77       90.44      4.00 o 
  -5   5   1       18.87       15.18      1.39 o 
  -4   5   1      190.72      161.84      4.34 o 
  -3   5   1        4.85        7.34      1.05 o 
  -2   5   1      344.10      321.13      9.60 o 
  -1   5   1      519.47      491.62     11.52 o 
   0   5   1       37.69       38.28      2.23 o 
   1   5   1       71.08       67.93      3.03 o 
   2   5   1      284.68      261.43      7.15 o 
   3   5   1      331.09      311.86      6.82 o 
   4   5   1       45.18       40.40      1.95 o 
   5   5   1      121.15      105.40      9.42 o 
   6   5   1       34.93       30.15      2.16 o 
   7   5   1       36.07       30.98      4.05 o 
   8   5   1        0.02        0.36      0.43 o 
   9   5   1       14.38       15.73      2.54 o 
  10   5   1       29.34       32.42      2.55 o 
  -9   6   1        5.24        7.33      1.59 o 
  -8   6   1       24.66       28.36      2.36 o 
  -7   6   1        0.02        0.88      0.62 o 
  -6   6   1       66.61       69.49      4.67 o 
  -5   6   1        0.03        0.53      0.50 o 
  -4   6   1        7.14        5.39      0.97 o 
  -3   6   1       61.39       50.75      2.44 o 
  -2   6   1       33.59       32.46      2.53 o 
  -1   6   1       10.39       10.26      1.62 o 
   0   6   1        6.45        6.06      1.25 o 
   1   6   1        2.98        3.58      2.03 o 
   2   6   1       29.00       27.09      2.20 o 
   3   6   1       20.44       19.68      1.78 o 
   4   6   1       41.09       35.74      2.82 o 
   5   6   1        7.39        6.36      1.32 o 
   6   6   1        4.29        3.96      1.23 o 
   7   6   1       45.30       50.61      7.75 o 
   8   6   1        1.96        1.76      1.23 o 
  -6   7   1        0.96        3.52      1.41 o 
  -5   7   1        0.31        0.91      0.85 o 
  -4   7   1        3.37        5.38      1.35 o 
  -3   7   1       15.09       17.94      1.82 o 
  -2   7   1       10.35       11.48      1.48 o 
  -1   7   1       16.20       19.77      2.28 o 
   0   7   1       22.50       25.87      2.66 o 
   1   7   1       31.55       35.57      2.86 o 
   2   7   1       15.96       20.82      2.00 o 
   3   7   1        7.12       10.22      2.29 o 
 -15   0   2       20.47       20.43      3.35 o 
 -14   0   2        0.05        0.00      0.53 o 
 -13   0   2       55.37       47.56      4.05 o 
 -12   0   2        0.99        0.35      0.70 o 
 -11   0   2       19.59       14.28      4.76 o 
 -10   0   2       87.94       80.49      3.00 o 
  -9   0   2       56.07       59.24      2.36 o 
  -8   0   2       35.06       29.76      1.55 o 
  -7   0   2       74.40       75.47      2.55 o 
  -6   0   2     2571.22     2893.72     52.62 o 
  -5   0   2     1553.75     1682.26     30.92 o 
  -4   0   2     1340.50     1377.10     25.39 o 
  -3   0   2      207.26      232.17      4.17 o 
  -2   0   2      791.03      783.36     12.67 o 
  -1   0   2      532.82      552.54     11.38 o 
   0   0   2      236.58      278.02      4.77 o 
   1   0   2    21764.84    17358.40    269.22 o 
   2   0   2     3061.76     3214.54     57.72 o 
   3   0   2       49.02       41.95      1.17 o 
   4   0   2       17.98       16.03      1.41 o 
   5   0   2      194.67      197.46      7.05 o 
   6   0   2      364.07      376.95     12.33 o 
   8   0   2      306.78      315.83     11.27 o 
   9   0   2       67.68       67.75      3.11 o 
  10   0   2        5.77        7.96      1.94 o 
  11   0   2        2.74        3.52      1.23 o 
  12   0   2       17.10       22.37      3.17 o 
  13   0   2       14.26       20.43      3.35 o 
 -15   1   2        0.15        1.68      1.06 o 
 -14   1   2       33.25       32.77      2.49 o 
 -13   1   2       41.97       38.43      5.20 o 
 -12   1   2        5.12        8.61      1.85 o 
 -11   1   2      105.26      101.46      3.03 o 
 -10   1   2      198.36      194.10      8.97 o 
  -9   1   2      200.00      208.02      6.94 o 
  -8   1   2        0.50        1.60      0.39 o 
  -7   1   2       60.23       49.58      1.60 o 
  -6   1   2      437.24      479.43     11.62 o 
  -5   1   2      180.68      195.48      3.30 o 
  -4   1   2      177.99      173.43      4.30 o 
  -3   1   2      123.68      103.74      1.91 o 
  -2   1   2      934.33      932.52     18.81 o 
  -1   1   2     1193.86     1247.40     19.68 o 
   0   1   2       47.21       51.13      1.91 o 
   1   1   2       52.84       58.08      1.11 o 
   2   1   2        0.43        0.25      0.17 o 
   3   1   2      382.43      401.63      6.18 o 
   4   1   2      104.63      100.91      2.27 o 
   5   1   2       57.97       59.36      1.56 o 
   6   1   2        8.45        8.81      0.60 o 
   7   1   2       37.92       33.73      1.56 o 
   8   1   2      102.53       98.59      3.05 o 
   9   1   2        0.01        0.53      0.36 o 
  10   1   2        0.32        0.97      0.62 o 
  11   1   2        2.10        2.23      0.72 o 
  12   1   2       40.42       41.09      2.74 o 
  13   1   2       60.34       64.03      3.61 o 
 -15   2   2        3.79        3.79      1.00 o 
 -14   2   2        0.04        1.23      0.55 o 
 -13   2   2        4.00        6.10      1.18 o 
 -12   2   2        4.46        4.19      0.73 o 
 -11   2   2      176.00      161.59     13.59 o 
 -10   2   2      336.74      323.96      7.19 o 
  -9   2   2        1.73        3.97      0.61 o 
  -8   2   2      100.27      100.82      6.18 o 
  -7   2   2       12.63       13.10      1.47 o 
  -6   2   2        3.05        5.38      0.58 o 
  -5   2   2       62.44       65.79      1.69 o 
  -4   2   2      545.02      620.02      8.90 o 
  -3   2   2      476.43      554.10      9.08 o 
  -2   2   2       95.57      104.79     10.30 o 
  -1   2   2      181.15      185.33      3.87 o 
   0   2   2      256.64      250.26      4.78 o 
   1   2   2      384.05      403.95      6.16 o 
   2   2   2       31.11       28.32      0.84 o 
   3   2   2      346.55      349.51      4.97 o 
   4   2   2       18.37       21.48      0.73 o 
   5   2   2       65.03       63.70      7.95 o 
   6   2   2      292.48      305.26     11.27 o 
   7   2   2        0.07        0.80      0.38 o 
   8   2   2        8.33        6.63      0.82 o 
   9   2   2        0.37        0.79      0.50 o 
  10   2   2       23.49       24.10      2.38 o 
  11   2   2        0.02       -0.02      0.55 o 
  12   2   2       37.57       38.75      2.74 o 
  13   2   2       37.62       35.76      3.70 o 
 -14   3   2        2.46        2.81      0.93 o 
 -13   3   2       18.03       21.64      2.30 o 
 -12   3   2        3.74        4.92      0.82 o 
 -11   3   2        0.33        0.81      0.97 o 
 -10   3   2       75.05       68.23      2.92 o 
  -9   3   2      306.00      309.31     14.03 o 
  -8   3   2      792.81      738.95     15.69 o 
  -7   3   2        4.26        4.63      0.59 o 
  -6   3   2        3.05        5.36      0.74 o 
  -5   3   2       72.18       73.88      2.01 o 
  -4   3   2      304.03      328.55      9.02 o 
  -3   3   2      114.34      119.79      3.41 o 
  -2   3   2      406.51      456.87      9.84 o 
  -1   3   2       98.53      102.50      5.28 o 
   0   3   2       87.59       87.16      2.96 o 
   1   3   2       81.35       81.50      2.78 o 
   2   3   2      155.98      151.68      3.14 o 
   3   3   2        1.60        3.03      0.41 o 
   4   3   2      470.72      471.69      9.92 o 
   5   3   2        8.52        7.10      0.81 o 
   6   3   2       44.57       46.30      1.91 o 
   7   3   2       30.48       27.52      1.92 o 
   8   3   2        4.81        4.93      1.05 o 
   9   3   2       15.78       16.15      1.86 o 
  10   3   2      133.24      131.68      5.28 o 
  11   3   2      150.22      150.67     19.38 o 
  12   3   2        0.04        0.12      0.55 o 
 -13   4   2        0.28        0.18      0.88 o 
 -12   4   2        0.05        0.73      0.45 o 
 -11   4   2        6.02        6.71      0.97 o 
 -10   4   2       19.48       20.66      1.51 o 
  -9   4   2        0.79        1.86      0.51 o 
  -8   4   2        0.38        0.79      0.41 o 
  -7   4   2        0.42        0.98      0.47 o 
  -6   4   2        1.14        2.57      0.57 o 
  -5   4   2        0.00        1.31      0.93 o 
  -4   4   2        0.22        0.89      0.54 o 
  -3   4   2       30.91       27.94      1.80 o 
  -2   4   2       84.07       80.57      3.16 o 
  -1   4   2      272.12      250.94      6.59 o 
   0   4   2       40.58       32.46      5.99 o 
   1   4   2       20.10       21.84      2.82 o 
   2   4   2        3.10        2.40      0.53 o 
   3   4   2      183.09      172.99      4.22 o 
   4   4   2      121.14      110.53      4.21 o 
   5   4   2        0.04        0.29      0.41 o 
   6   4   2        0.75        1.08      0.47 o 
   7   4   2        3.15        3.61      0.70 o 
   8   4   2        5.55        6.37      0.93 o 
   9   4   2        1.69        2.64      0.80 o 
  10   4   2        0.06        0.00      0.53 o 
  11   4   2        1.26        3.35      1.23 o 
 -12   5   2        0.70        1.50      0.75 o 
 -11   5   2        0.41        1.80      0.63 o 
 -10   5   2       11.30       14.90      1.73 o 
  -9   5   2        0.67        1.22      0.68 o 
  -8   5   2        3.63        3.23      0.80 o 
  -7   5   2        9.22       11.06      1.32 o 
  -6   5   2        3.87        3.36      1.12 o 
  -5   5   2        1.68        1.58      0.66 o 
  -4   5   2       91.84       80.68      2.83 o 
  -3   5   2       84.87       71.78      2.66 o 
  -2   5   2       79.05       65.38      4.67 o 
  -1   5   2      186.37      186.88      5.84 o 
   0   5   2        0.39        0.53      0.61 o 
   1   5   2        0.71        1.01      0.68 o 
   2   5   2        8.86        7.90      1.09 o 
   3   5   2       65.36       67.98      3.42 o 
   4   5   2       72.03       68.09      4.14 o 
   5   5   2       42.82       38.57      2.55 o 
   6   5   2       49.80       45.68      2.78 o 
   7   5   2        9.53       10.39      1.55 o 
   8   5   2        0.00        0.64      0.49 o 
   9   5   2        1.09        1.14      1.59 o 
  10   5   2        0.01        0.18      0.88 o 
  -8   6   2        3.74        6.17      1.76 o 
  -7   6   2       15.85       15.13      1.49 o 
  -6   6   2        0.16        1.24      1.58 o 
  -5   6   2        0.40        0.57      0.86 o 
  -4   6   2       15.87       14.74      1.51 o 
  -3   6   2       17.14       16.44      2.13 o 
  -2   6   2        2.71        2.75      1.14 o 
  -1   6   2       19.07       16.74      1.98 o 
   0   6   2        1.91        2.50      0.88 o 
   1   6   2       65.73       57.05      3.21 o 
   2   6   2        7.72       10.46      1.31 o 
   3   6   2       12.49       12.68      1.94 o 
   4   6   2        0.07        1.23      0.75 o 
   5   6   2       14.20       16.18      2.12 o 
   6   6   2       17.09       15.05      2.05 o 
   7   6   2        4.47        4.23      1.59 o 
  -6   7   2      120.27      140.03      8.10 o 
  -5   7   2       44.69       50.91      4.76 o 
  -4   7   2        1.62        4.40      1.76 o 
  -3   7   2        4.03        4.02      1.10 o 
  -2   7   2       27.79       31.24      2.83 o 
  -1   7   2        1.15        1.11      0.85 o 
   0   7   2        0.43        0.93      0.85 o 
   1   7   2        0.12        0.00      1.06 o 
 -16   1   3        3.01        5.46      1.76 o 
 -15   1   3        4.76        5.51      1.23 o 
 -14   1   3        0.04        0.74      0.55 o 
 -13   1   3        0.64        0.79      0.50 o 
 -12   1   3       43.98       35.03      1.70 o 
 -11   1   3        0.27        0.54      0.32 o 
 -10   1   3      255.59      251.68      6.18 o 
  -9   1   3        2.99        6.02      0.66 o 
  -8   1   3       42.48       43.32      2.01 o 
  -7   1   3       73.92       85.21      3.79 o 
  -6   1   3      110.01      119.45      2.57 o 
  -5   1   3      305.67      346.67      4.82 o 
  -4   1   3       43.00       43.27      0.91 o 
  -3   1   3       31.01       35.17      0.84 o 
  -2   1   3       28.95       24.24      1.01 o 
  -1   1   3        3.40        4.78      0.63 o 
   0   1   3       90.11       82.28      2.92 o 
   1   1   3      470.26      488.00     11.58 o 
   2   1   3     1189.82     1295.77     29.58 o 
   3   1   3       35.69       34.17      1.13 o 
   4   1   3       38.32       36.56      1.19 o 
   5   1   3        3.44        4.84      0.74 o 
   6   1   3        0.24        1.60      0.47 o 
   7   1   3        3.86        4.22      0.70 o 
   8   1   3       21.18       20.61      1.31 o 
   9   1   3       68.07       69.33      2.68 o 
  10   1   3        0.55        1.29      0.55 o 
  11   1   3        0.79        1.41      0.62 o 
  12   1   3        0.50        1.32      0.79 o 
 -15   2   3       20.92       27.34      2.64 o 
 -14   2   3       16.80       19.71      2.12 o 
 -13   2   3        3.13        3.48      0.73 o 
 -12   2   3        3.79        4.96      0.84 o 
 -11   2   3       21.02       19.06      1.13 o 
 -10   2   3      285.03      295.39     12.38 o 
  -9   2   3       89.07       86.05      2.42 o 
  -8   2   3      483.07      436.27      9.93 o 
  -7   2   3       49.98       49.03      3.74 o 
  -6   2   3      170.36      166.22      9.05 o 
  -5   2   3       39.58       35.74      1.21 o 
  -4   2   3      138.52      161.16      3.82 o 
  -3   2   3      480.40      523.31      8.67 o 
  -2   2   3       27.95       22.16      1.09 o 
  -1   2   3      369.94      396.15      7.28 o 
   0   2   3        4.87        7.68      0.70 o 
   1   2   3      129.76      132.85      3.88 o 
   2   2   3       10.69       14.02      0.64 o 
   3   2   3      157.28      150.72      3.89 o 
   4   2   3       78.71       69.47      8.47 o 
   5   2   3       53.79       51.41      1.88 o 
   6   2   3       40.70       41.12      1.79 o 
   7   2   3       29.29       30.34      1.62 o 
   8   2   3        6.96        8.29      1.17 o 
   9   2   3       25.07       22.42      3.43 o 
  10   2   3        4.06        5.21      0.97 o 
  11   2   3       51.40       49.50      2.98 o 
  12   2   3        2.44        3.22      1.06 o 
 -15   3   3       45.02       55.49      4.76 o 
 -14   3   3       27.81       38.62      2.68 o 
 -13   3   3        0.61        1.02      0.49 o 
 -12   3   3       11.09       12.71      1.61 o 
 -11   3   3       35.45       37.77      2.63 o 
 -10   3   3        0.57        0.75      0.34 o 
  -9   3   3       23.45       20.98      1.30 o 
  -8   3   3      102.25      101.40      3.00 o 
  -7   3   3      204.44      198.08      5.64 o 
  -6   3   3       23.08       21.63      2.64 o 
  -5   3   3      132.63      130.43      4.06 o 
  -4   3   3        1.06        0.73      0.42 o 
  -3   3   3        9.11       13.30      0.93 o 
  -2   3   3       52.97       59.26      7.66 o 
  -1   3   3       13.58       18.94      1.33 o 
   0   3   3      228.89      224.60      7.47 o 
   1   3   3        1.32        1.74      0.63 o 
   2   3   3        1.76        2.14      0.37 o 
   3   3   3       59.95       52.46      3.92 o 
   4   3   3       12.06       14.22      0.98 o 
   5   3   3       23.29       19.86      1.34 o 
   6   3   3        3.16        2.95      0.53 o 
   7   3   3        1.52        1.12      0.49 o 
   8   3   3        7.92        8.45      1.30 o 
   9   3   3        0.05       -0.20      0.79 o 
  10   3   3        4.47        4.23      1.00 o 
  11   3   3       23.96       31.99      6.69 o 
  12   3   3        5.54        4.05      1.41 o 
 -14   4   3        0.04       -0.18      0.70 o 
 -13   4   3       14.89       18.35      2.29 o 
 -12   4   3       12.51       13.42      2.55 o 
 -11   4   3       66.91       66.10      5.95 o 
 -10   4   3        0.03        0.29      0.41 o 
  -9   4   3        4.28        4.90      0.71 o 
  -8   4   3       66.45       58.82      3.16 o 
  -7   4   3      271.14      241.35      5.51 o 
  -6   4   3        7.27        7.73      0.94 o 
  -5   4   3        6.54        9.25      1.05 o 
  -4   4   3       31.60       26.28      1.88 o 
  -3   4   3       58.35       53.29      2.04 o 
  -2   4   3       44.84       44.80      2.45 o 
  -1   4   3       89.58       89.86      3.47 o 
   0   4   3      205.94      210.82      5.94 o 
   1   4   3        2.78        2.23      0.63 o 
   2   4   3        7.53        7.03      0.90 o 
   3   4   3       67.84       75.49      2.88 o 
   4   4   3      152.96      152.91      4.49 o 
   5   4   3        7.07        6.99      0.86 o 
   6   4   3        4.98        5.98      0.79 o 
   7   4   3        6.62        9.00      2.55 o 
   8   4   3       10.29       11.66      1.68 o 
   9   4   3        0.07        0.86      0.68 o 
  10   4   3       17.23       19.78      3.08 o 
  11   4   3       40.09       37.34      3.70 o 
 -11   5   3       26.12       24.48      3.17 o 
 -10   5   3        0.04        0.18      0.70 o 
  -9   5   3        2.26        3.87      1.76 o 
  -8   5   3       31.45       28.79      2.11 o 
  -7   5   3       92.84       75.80      3.79 o 
  -6   5   3       20.22       22.13      2.11 o 
  -5   5   3      104.42      102.15     10.04 o 
  -4   5   3        4.26        4.47      2.64 o 
  -3   5   3      132.35      119.20      4.67 o 
  -2   5   3        4.72        5.64      1.67 o 
  -1   5   3      164.60      163.08      6.52 o 
   0   5   3      476.84      467.97     11.26 o 
   1   5   3        0.90        2.64      0.88 o 
   2   5   3       53.98       49.87      2.99 o 
   3   5   3       81.03       73.42      3.80 o 
   4   5   3      181.96      178.32     13.56 o 
   5   5   3       58.10       62.83      4.14 o 
   6   5   3       37.93       39.33      5.72 o 
   7   5   3       25.57       24.07      2.45 o 
   8   5   3        3.95        2.82      1.59 o 
  -8   6   3       11.20       15.41      1.93 o 
  -7   6   3       23.95       24.71      5.81 o 
  -6   6   3        2.41        4.03      1.67 o 
  -5   6   3       55.75       62.48      4.67 o 
  -4   6   3        3.93        4.36      2.38 o 
  -3   6   3        3.62        2.82      0.91 o 
  -2   6   3       56.72       58.01      3.28 o 
  -1   6   3       31.04       31.69      2.50 o 
   0   6   3        0.05       -0.40      0.61 o 
   1   6   3        4.19        6.69      2.11 o 
   2   6   3        0.23        0.38      0.68 o 
   3   6   3       28.88       27.25      2.73 o 
   4   6   3        6.81       10.82      2.91 o 
   5   6   3       17.63       16.51      2.23 o 
   6   6   3        4.85        6.17      2.11 o 
  -3   7   3        3.21        5.81      1.76 o 
  -2   7   3        5.33        7.93      1.94 o 
  -1   7   3        8.38        8.63      2.11 o 
 -16   0   4        6.93        9.16      2.29 o 
 -15   0   4        2.64        4.23      1.41 o 
 -14   0   4       22.43       16.38      2.64 o 
 -13   0   4        3.23        4.13      1.23 o 
 -12   0   4       72.08       52.66      2.61 o 
 -11   0   4        2.66        1.37      0.55 o 
 -10   0   4        1.82        1.12      0.55 o 
  -9   0   4       39.97       34.20      2.11 o 
  -8   0   4      128.45      130.44      4.32 o 
  -7   0   4        0.04        0.30      0.42 o 
  -6   0   4      202.81      190.77      4.04 o 
  -5   0   4     1419.00     1505.70     24.44 o 
  -4   0   4     1422.39     1548.60     24.96 o 
  -3   0   4      186.29      181.05      4.81 o 
  -2   0   4      252.34      264.00      4.90 o 
  -1   0   4      287.57      286.35      5.26 o 
   0   0   4      156.24      155.53      3.21 o 
   2   0   4     3646.38     3787.88     59.45 o 
   3   0   4     1225.89     1309.46     24.30 o 
   4   0   4        9.78        9.27      1.10 o 
   5   0   4       13.28       12.23      1.30 o 
   6   0   4       16.55       16.40      1.35 o 
   7   0   4       83.00       79.25      3.46 o 
   8   0   4        7.38        6.67      1.67 o 
   9   0   4       58.57       62.56      3.28 o 
  10   0   4       51.07       45.52      3.08 o 
  11   0   4        0.09        0.00      0.88 o 
  12   0   4        3.00        4.76      1.59 o 
 -16   1   4       27.80       29.48      2.55 o 
 -15   1   4        0.19        2.17      0.72 o 
 -14   1   4        1.51        3.08      0.87 o 
 -13   1   4       53.17       47.71      2.13 o 
 -12   1   4       58.48       49.40      1.82 o 
 -11   1   4        4.94        7.42      0.80 o 
 -10   1   4       61.97       55.49      2.57 o 
  -9   1   4      152.54      142.66      3.56 o 
  -8   1   4      370.04      368.17     13.73 o 
  -7   1   4        0.17        1.18      0.32 o 
  -6   1   4       75.67       68.68      1.88 o 
  -5   1   4      207.12      220.68      3.47 o 
  -4   1   4       99.41      104.59      1.89 o 
  -3   1   4      157.80      148.28      3.01 o 
  -2   1   4       18.53       19.49      0.86 o 
  -1   1   4      282.57      279.04      4.83 o 
   0   1   4      241.19      258.04      6.16 o 
   1   1   4       50.60       46.57      1.13 o 
   2   1   4       32.80       37.87      1.18 o 
   3   1   4        7.76        6.59      0.71 o 
   4   1   4       57.96       56.63      2.01 o 
   5   1   4       13.49        8.92      0.90 o 
   6   1   4        9.53       12.25      1.08 o 
   7   1   4       14.16       15.71      1.25 o 
   8   1   4        2.39        2.04      0.49 o 
   9   1   4       29.81       28.13      1.51 o 
  10   1   4        0.31        1.88      0.57 o 
  11   1   4        1.17        1.21      0.54 o 
  12   1   4        0.06        1.23      1.06 o 
 -15   2   4        0.05       -0.53      0.70 o 
 -14   2   4        4.95        3.66      0.93 o 
 -13   2   4        0.27        0.86      0.55 o 
 -12   2   4       15.97       19.50      1.24 o 
 -11   2   4       20.81       22.80      1.29 o 
 -10   2   4      161.88      160.52      3.54 o 
  -9   2   4      482.83      463.95     17.89 o 
  -8   2   4        4.61        4.93      0.61 o 
  -7   2   4       87.58       78.02      6.74 o 
  -6   2   4       17.91       19.71      1.17 o 
  -5   2   4        4.05        3.67      0.45 o 
  -4   2   4       28.48       27.94      1.60 o 
  -3   2   4      192.66      204.66      4.57 o 
  -2   2   4      173.76      176.95      4.05 o 
  -1   2   4       99.50      111.10      5.97 o 
   0   2   4       54.40       54.78      1.59 o 
   1   2   4       64.93       57.15      1.48 o 
   2   2   4      105.29       93.37      2.30 o 
   3   2   4        2.02        1.57      0.40 o 
   4   2   4      100.21       98.87      2.52 o 
   5   2   4       10.66       11.17      1.07 o 
   6   2   4       13.75       12.56      2.50 o 
   7   2   4       92.51       86.74      5.29 o 
   8   2   4        0.34        0.36      0.38 o 
   9   2   4        8.29        9.36      1.40 o 
  10   2   4        1.55        1.94      0.75 o 
  11   2   4        6.07        8.81      2.29 o 
 -14   3   4       49.95       52.08      3.03 o 
 -13   3   4        1.19        1.57      0.70 o 
 -12   3   4       17.76       17.97      2.99 o 
 -11   3   4        6.16        8.58      1.07 o 
 -10   3   4        1.13        0.93      0.49 o 
  -9   3   4      131.11      123.46      6.06 o 
  -8   3   4      153.45      144.33      4.96 o 
  -7   3   4      813.40      797.39     37.08 o 
  -6   3   4       17.17       15.68      1.60 o 
  -5   3   4        9.54       10.01      1.35 o 
  -4   3   4       16.80       14.70      1.43 o 
  -3   3   4      213.48      222.18      5.87 o 
  -2   3   4       86.75      105.78      7.33 o 
  -1   3   4       75.18       88.09      5.36 o 
   0   3   4       67.47       68.38      2.67 o 
   1   3   4        1.64        1.73      0.41 o 
   2   3   4       72.07       65.52      2.54 o 
   3   3   4       25.90       23.74      1.49 o 
   4   3   4        0.05        0.96      0.47 o 
   5   3   4      171.32      172.21      4.63 o 
   6   3   4        0.00        0.43      0.70 o 
   7   3   4        6.81        7.85      1.27 o 
   8   3   4        6.92        8.81      1.94 o 
   9   3   4        2.22        5.28      1.59 o 
  10   3   4        4.15        8.28      2.11 o 
 -13   4   4       15.62       19.77      2.55 o 
 -12   4   4        1.69        2.47      1.06 o 
 -11   4   4        0.78        1.50      0.62 o 
 -10   4   4        8.45       10.60      1.48 o 
  -9   4   4       26.70       28.86      2.05 o 
  -8   4   4        0.01        0.76      0.62 o 
  -7   4   4        1.84        0.88      0.59 o 
  -6   4   4        0.33        0.58      1.06 o 
  -5   4   4        0.01        0.99      0.59 o 
  -4   4   4        0.03       -0.18      0.61 o 
  -3   4   4        0.24        1.29      0.63 o 
  -2   4   4       37.14       39.40      2.73 o 
  -1   4   4       26.89       27.35      1.89 o 
   0   4   4      108.15      106.52      3.85 o 
   1   4   4       42.72       40.16      2.13 o 
   2   4   4       12.85       13.52      1.86 o 
   3   4   4        0.38        1.15      0.60 o 
   4   4   4       70.84       69.03      2.87 o 
   5   4   4       66.13       65.65      2.80 o 
   6   4   4        2.81        2.73      0.87 o 
   7   4   4        0.48        0.88      1.23 o 
   8   4   4        2.94        3.88      1.41 o 
   9   4   4        1.80        2.99      1.23 o 
 -11   5   4        2.82        1.76      1.06 o 
 -10   5   4        0.02        2.57      0.85 o 
  -9   5   4        9.48       14.12      1.78 o 
  -8   5   4        0.62        1.45      0.72 o 
  -7   5   4        7.52        8.77      1.48 o 
  -6   5   4        4.17        9.15      1.67 o 
  -5   5   4       10.19        9.14      2.29 o 
  -4   5   4        0.03        1.06      0.97 o 
  -3   5   4       61.55       59.60      3.16 o 
  -2   5   4       68.54       65.02      3.26 o 
  -1   5   4       44.46       43.27      2.58 o 
   0   5   4      141.78      144.82      7.40 o 
   1   5   4        6.11        7.45      1.48 o 
   2   5   4        0.13        0.18      0.72 o 
   3   5   4        4.49        5.36      1.85 o 
   4   5   4       16.86       15.85      3.70 o 
   5   5   4       36.89       37.79      2.73 o 
   6   5   4       23.67       22.02      3.52 o 
   7   5   4       19.48       20.08      3.52 o 
  -9   6   4        4.84        5.28      1.76 o 
  -8   6   4        3.21        3.17      1.41 o 
  -7   6   4        0.36        1.77      0.75 o 
  -6   6   4       16.07       16.35      2.82 o 
  -5   6   4        0.08        1.54      1.32 o 
  -4   6   4        0.07        1.49      0.79 o 
  -3   6   4        9.52       11.71      2.20 o 
  -2   6   4        8.21       11.35      2.82 o 
  -1   6   4        2.32        3.84      1.05 o 
   0   6   4       10.99       11.98      2.82 o 
   1   6   4        6.24        6.19      1.37 o 
   2   6   4       25.43       30.63      2.99 o 
   3   6   4       13.06       18.32      2.41 o 
   4   6   4        3.30        1.76      1.59 o 
   5   6   4        1.43        1.23      1.41 o 
  -2   7   4        0.55        0.18      1.06 o 
 -16   1   5       49.37       42.10      4.05 o 
 -15   1   5       11.68       14.19      1.80 o 
 -14   1   5        7.67        8.18      1.30 o 
 -13   1   5        0.01        0.48      0.43 o 
 -12   1   5        0.04        1.11      0.47 o 
 -11   1   5       44.20       31.99      1.66 o 
 -10   1   5        9.84        9.08      1.03 o 
  -9   1   5      211.81      190.99      6.82 o 
  -8   1   5        4.33        4.56      0.72 o 
  -7   1   5       34.88       35.51      2.39 o 
  -6   1   5       30.66       28.07      1.16 o 
  -5   1   5       27.41       23.19      1.04 o 
  -4   1   5      140.56      141.49      3.43 o 
  -3   1   5       36.77       37.03      1.34 o 
  -2   1   5       18.77       17.84      0.89 o 
  -1   1   5        8.60        6.06      0.53 o 
   0   1   5        0.19        0.45      0.21 o 
   1   1   5       30.99       31.81      2.21 o 
   2   1   5       55.43       57.81      1.81 o 
   3   1   5      351.32      352.25      7.77 o 
   4   1   5       43.96       41.06      1.91 o 
   5   1   5       10.14        9.98      1.11 o 
   6   1   5        0.54       -0.06      0.31 o 
   7   1   5        1.32        2.09      0.51 o 
   8   1   5        1.31        1.86      1.15 o 
   9   1   5        3.46        3.04      0.76 o 
  10   1   5       27.01       26.43      2.18 o 
  11   1   5        3.01        2.15      0.80 o 
 -15   2   5       15.49       18.08      2.07 o 
 -14   2   5       22.47       23.39      2.29 o 
 -13   2   5       28.72       31.75      1.79 o 
 -12   2   5        2.46        2.49      0.62 o 
 -11   2   5        2.84        3.33      0.70 o 
 -10   2   5        6.96        7.04      0.95 o 
  -9   2   5      223.98      211.67      6.88 o 
  -8   2   5      159.27      155.06      4.91 o 
  -7   2   5      237.00      223.13      6.96 o 
  -6   2   5      137.02      136.86      4.35 o 
  -5   2   5       53.04       48.79      2.45 o 
  -4   2   5       44.36       40.70      1.68 o 
  -3   2   5       31.58       31.39      1.34 o 
  -2   2   5      162.11      158.40      4.02 o 
  -1   2   5        3.83        6.52      0.66 o 
   0   2   5       85.09       90.11      4.49 o 
   1   2   5       28.95       30.17      1.55 o 
   2   2   5       12.55       13.17      1.24 o 
   3   2   5        0.06        0.69      0.37 o 
   4   2   5       39.58       40.67      5.90 o 
   5   2   5       13.03       13.41      1.85 o 
   6   2   5       13.27       15.66      3.35 o 
   7   2   5       11.70       14.54      2.82 o 
   8   2   5        6.29        9.18      1.35 o 
   9   2   5        2.49        1.76      1.06 o 
  10   2   5        5.20        7.22      1.76 o 
 -14   3   5       39.41       47.38      4.40 o 
 -13   3   5       43.35       46.12      2.86 o 
 -12   3   5        1.13        3.74      0.71 o 
 -11   3   5       17.19       19.74      1.91 o 
 -10   3   5       41.12       43.22      2.84 o 
  -9   3   5        2.11        3.52      1.50 o 
  -8   3   5       20.86       22.78      1.98 o 
  -7   3   5       60.33       58.14      4.93 o 
  -6   3   5      169.23      162.36     15.24 o 
  -5   3   5       40.23       36.76      2.16 o 
  -4   3   5       45.41       41.71      2.24 o 
  -3   3   5        0.67        1.95      0.57 o 
  -2   3   5        9.48       10.34      1.04 o 
  -1   3   5       23.05       23.89      2.72 o 
   0   3   5        2.42        4.12      0.61 o 
   1   3   5       75.50       70.30      3.99 o 
   2   3   5        3.29        4.09      0.70 o 
   3   3   5        0.01       -0.01      0.41 o 
   4   3   5       16.56       15.77      1.68 o 
   5   3   5        1.04        1.20      1.06 o 
   6   3   5        4.95        6.63      1.25 o 
   7   3   5        1.61        2.51      0.80 o 
   8   3   5        2.40        0.18      0.88 o 
   9   3   5        2.07        2.47      1.06 o 
 -13   4   5        0.02        1.76      0.88 o 
 -12   4   5       15.94       21.72      2.23 o 
 -11   4   5        4.12        6.72      1.67 o 
 -10   4   5       54.64       61.65      3.24 o 
  -9   4   5        7.00        5.77      1.23 o 
  -8   4   5       13.54       14.70      1.86 o 
  -7   4   5       18.77       19.49      2.05 o 
  -6   4   5      233.94      236.33     11.89 o 
  -5   4   5        8.51       10.58      1.55 o 
  -4   4   5        0.71        1.37      0.72 o 
  -3   4   5        9.75       11.48      1.52 o 
  -2   4   5       55.74       62.45      3.00 o 
  -1   4   5       17.28       15.12      3.08 o 
   0   4   5       26.00       29.40      1.89 o 
   1   4   5      102.36      103.14      7.33 o 
   2   4   5        0.06        0.46      0.47 o 
   3   4   5        2.56        3.19      0.72 o 
   4   4   5       19.43       23.29      1.81 o 
   5   4   5       62.45       64.52      3.79 o 
   6   4   5       17.00       16.58      1.98 o 
   7   4   5        4.24        5.11      1.76 o 
 -11   5   5        0.18        5.64      1.59 o 
 -10   5   5       22.32       26.41      3.96 o 
  -9   5   5        1.14        1.76      1.14 o 
  -8   5   5        4.98        6.23      1.27 o 
  -7   5   5       12.41       13.32      1.94 o 
  -6   5   5       79.71       75.76      5.99 o 
  -5   5   5       37.09       41.02      2.66 o 
  -4   5   5       56.85       65.52      6.08 o 
  -3   5   5        0.27        2.10      0.72 o 
  -2   5   5       56.84       53.81      3.00 o 
  -1   5   5        9.69       15.50      2.99 o 
   0   5   5       42.84       43.69      2.99 o 
   1   5   5      236.12      246.34     20.87 o 
   2   5   5        6.33        8.03      3.96 o 
   3   5   5       15.71       21.47      2.82 o 
   4   5   5       10.90       11.15      1.78 o 
   5   5   5       62.61       64.84      3.86 o 
  -6   6   5       11.37       16.26      2.16 o 
  -5   6   5        3.15        4.51      3.26 o 
  -4   6   5       28.67       35.50      6.43 o 
  -3   6   5        9.70       12.94      1.86 o 
  -2   6   5        0.75        2.16      0.85 o 
  -1   6   5       34.34       33.64      4.40 o 
   0   6   5       18.09       21.84      2.68 o 
   1   6   5        2.86        5.49      1.35 o 
   2   6   5        0.68        2.11      1.59 o 
 -15   0   6       12.49       17.97      2.82 o 
 -14   0   6        1.29        1.41      1.06 o 
 -13   0   6       10.40       11.45      2.29 o 
 -12   0   6        6.94       10.22      2.11 o 
 -11   0   6       65.78       52.84      3.88 o 
 -10   0   6        7.16        4.93      1.41 o 
  -9   0   6        0.64        1.59      0.88 o 
  -8   0   6        9.32       10.57      1.94 o 
  -7   0   6       80.12       73.45      4.23 o 
  -6   0   6       15.46       15.85      1.40 o 
  -5   0   6       84.50       67.45      2.86 o 
  -4   0   6      367.31      351.15      9.25 o 
  -2   0   6        5.10        6.32      0.93 o 
  -1   0   6       26.70       24.16      3.08 o 
   0   0   6      102.34      105.46      3.68 o 
   1   0   6       13.69       12.33      2.11 o 
   2   0   6        3.91        5.99      1.59 o 
   3   0   6      624.45      639.40     24.66 o 
   4   0   6      385.64      387.87     16.73 o 
   5   0   6       34.41       26.07      3.17 o 
   6   0   6        2.68        2.29      1.06 o 
   7   0   6        1.03        2.11      1.06 o 
   8   0   6       11.90       11.80      2.47 o 
   9   0   6        0.86        0.70      0.88 o 
 -15   1   6       23.16       29.48      2.33 o 
 -14   1   6        2.30        6.51      1.23 o 
 -13   1   6        7.46       11.18      1.55 o 
 -12   1   6       46.02       43.15      2.61 o 
 -11   1   6       48.15       37.10      2.37 o 
 -10   1   6        0.40        2.26      0.80 o 
  -9   1   6       25.45       23.29      1.86 o 
  -8   1   6       60.84       56.43      2.82 o 
  -7   1   6      261.73      240.44      9.16 o 
  -6   1   6        0.79        1.19      0.47 o 
  -5   1   6       50.05       45.58      1.62 o 
  -4   1   6       53.89       50.10      1.69 o 
  -3   1   6       16.83       13.76      0.92 o 
  -2   1   6       57.33       57.54      1.85 o 
  -1   1   6        1.03        1.79      0.62 o 
   0   1   6       65.22       61.73      2.42 o 
   1   1   6       51.91       55.86      3.77 o 
   2   1   6       11.74        9.45      1.35 o 
   3   1   6       21.42       17.77      1.68 o 
   4   1   6        4.71        5.41      1.10 o 
   5   1   6        6.33        7.03      1.30 o 
   6   1   6        2.70        2.55      0.80 o 
   7   1   6        0.72        0.72      0.62 o 
   8   1   6        8.88        8.32      1.48 o 
   9   1   6        0.01        0.00      0.50 o 
 -14   2   6        0.39        0.85      0.68 o 
 -13   2   6        2.73        3.35      0.87 o 
 -12   2   6        0.35        0.25      0.55 o 
 -11   2   6       25.07       26.10      2.07 o 
 -10   2   6       23.63       23.11      1.48 o 
  -9   2   6       88.52       79.00      3.42 o 
  -8   2   6      352.14      321.72      8.34 o 
  -7   2   6       24.63       23.84      2.99 o 
  -6   2   6       78.10       72.77      2.63 o 
  -5   2   6       12.34       12.59      1.11 o 
  -4   2   6        5.00        5.25      0.67 o 
  -3   2   6       10.78       11.18      0.91 o 
  -2   2   6       43.98       46.21      2.01 o 
  -1   2   6       42.87       43.50      1.44 o 
   0   2   6       50.75       50.26      5.09 o 
   1   2   6       11.99       11.09      2.04 o 
   2   2   6       24.56       24.25      1.86 o 
   3   2   6       20.32       20.52      3.17 o 
   4   2   6        1.78        1.59      0.50 o 
   5   2   6       28.87       30.50      2.64 o 
   6   2   6        4.09        5.51      1.00 o 
   7   2   6        3.18        3.45      0.72 o 
   8   2   6       24.75       22.56      3.88 o 
 -14   3   6        1.07        0.70      1.06 o 
 -13   3   6       62.49       65.39      3.66 o 
 -12   3   6        0.00        0.66      0.54 o 
 -11   3   6        9.93       14.44      3.43 o 
 -10   3   6        4.46        7.56      2.64 o 
  -9   3   6        5.26        6.63      1.23 o 
  -8   3   6      105.98      106.56      7.49 o 
  -7   3   6       27.50       26.44      3.43 o 
  -6   3   6      438.69      413.11     28.54 o 
  -5   3   6       61.40       54.07      7.84 o 
  -4   3   6        1.59        1.41      0.54 o 
  -3   3   6        0.12        0.72      0.45 o 
  -2   3   6       67.40       63.56      3.54 o 
  -1   3   6       37.31       40.71      1.63 o 
   0   3   6        2.94        4.36      0.80 o 
   1   3   6       22.17       22.21      1.62 o 
   2   3   6        6.46        6.66      0.97 o 
   3   3   6       20.46       24.07      1.99 o 
   4   3   6        1.08        1.79      0.68 o 
   5   3   6        0.43        0.88      0.62 o 
   6   3   6       52.47       56.26      3.70 o 
   7   3   6        1.18        0.75      0.68 o 
   8   3   6        0.61        3.88      1.41 o 
 -12   4   6       25.44       37.87      3.70 o 
 -11   4   6        5.27        7.29      2.29 o 
 -10   4   6        1.75        5.59      1.23 o 
  -9   4   6        5.23        6.69      1.94 o 
  -8   4   6       20.73       25.72      3.52 o 
  -7   4   6        1.03        2.24      0.80 o 
  -6   4   6        2.14        2.82      0.88 o 
  -5   4   6        0.43        1.53      0.72 o 
  -4   4   6        1.20        1.60      0.75 o 
  -3   4   6        0.02        0.46      0.59 o 
  -2   4   6        0.71        0.02      0.55 o 
  -1   4   6       29.36       33.03      2.03 o 
   0   4   6        4.96        6.94      1.04 o 
   1   4   6       32.62       32.19      1.99 o 
   2   4   6       22.18       23.76      1.86 o 
   3   4   6        6.47        6.69      1.30 o 
   4   4   6        0.46       -0.12      0.55 o 
   5   4   6       16.80       19.18      4.49 o 
   6   4   6       26.04       28.89      5.11 o 
  -9   5   6        0.00        0.96      0.68 o 
  -8   5   6        3.47        6.92      1.35 o 
  -7   5   6        4.11        5.60      1.23 o 
  -6   5   6        7.96       11.20      2.20 o 
  -5   5   6        0.37        1.31      0.79 o 
  -4   5   6        8.52       10.88      1.65 o 
  -3   5   6        0.56        2.11      1.76 o 
  -2   5   6       26.11       31.00      4.05 o 
  -1   5   6       36.54       38.86      2.80 o 
   0   5   6       22.93       27.02      2.74 o 
   1   5   6       66.84       73.91      4.04 o 
   2   5   6       10.49       10.91      3.26 o 
   3   5   6        0.10        0.53      0.51 o 
   4   5   6        1.20        2.44      0.85 o 
  -5   6   6        9.43        8.45      1.94 o 
  -4   6   6        0.08       -0.18      0.88 o 
 -14   1   7       22.28       27.93      2.49 o 
 -13   1   7        4.56        8.23      1.49 o 
 -12   1   7        0.00        0.99      0.70 o 
 -11   1   7        0.92        1.02      1.41 o 
 -10   1   7       22.72       22.34      2.29 o 
  -9   1   7       26.10       23.14      2.05 o 
  -8   1   7       92.81       83.66      4.49 o 
  -7   1   7       17.03       19.06      1.39 o 
  -6   1   7       10.24       10.86      1.15 o 
  -5   1   7       10.43        9.74      1.13 o 
  -4   1   7        5.08        5.96      0.70 o 
  -3   1   7       58.35       57.46      1.94 o 
  -2   1   7       19.28       19.04      1.09 o 
  -1   1   7        3.49        4.11      0.76 o 
   0   1   7        0.21        0.78      0.36 o 
   1   1   7        0.00        0.25      0.42 o 
   2   1   7        4.03        5.68      1.25 o 
   3   1   7        2.67        3.53      0.97 o 
   4   1   7      106.31       91.35      4.60 o 
   5   1   7       33.72       25.03      2.23 o 
   6   1   7        1.04        2.47      0.80 o 
   7   1   7        0.00        0.37      0.62 o 
 -14   2   7       24.09       30.65      3.35 o 
 -13   2   7       11.92       15.35      1.98 o 
 -12   2   7       32.75       33.90      2.43 o 
 -11   2   7        0.59        0.62      0.88 o 
 -10   2   7        1.90        2.87      0.88 o 
  -9   2   7        1.85        3.33      0.93 o 
  -8   2   7       92.57       84.55      3.66 o 
  -7   2   7      138.00      131.10      4.67 o 
  -6   2   7       52.82       48.78      2.20 o 
  -5   2   7      105.86      106.35      5.26 o 
  -4   2   7        0.80        1.41      0.43 o 
  -3   2   7       18.16       19.64      1.20 o 
  -2   2   7        1.66        2.38      0.50 o 
  -1   2   7       41.72       41.08      2.33 o 
   0   2   7        7.51        7.93      1.11 o 
   1   2   7        4.55        6.38      1.35 o 
   2   2   7       21.14       20.06      2.07 o 
   3   2   7        0.42        0.44      0.50 o 
   4   2   7        0.21        1.02      0.62 o 
   5   2   7        7.45        8.69      1.49 o 
   6   2   7        2.68        1.95      0.72 o 
 -12   3   7       39.49       46.75      2.92 o 
 -11   3   7        6.65        8.14      1.40 o 
 -10   3   7        9.80       10.94      2.82 o 
  -9   3   7       31.63       31.44      2.28 o 
  -8   3   7        5.72        8.10      1.32 o 
  -7   3   7       16.84       15.00      1.73 o 
  -6   3   7       21.92       25.80      5.11 o 
  -5   3   7       84.51       81.14      3.03 o 
  -4   3   7       38.56       36.13      1.91 o 
  -3   3   7       11.36       11.43      1.21 o 
  -2   3   7        0.03        0.59      0.45 o 
  -1   3   7        8.79       10.53      1.34 o 
   0   3   7       15.29       14.92      1.86 o 
   1   3   7        0.24        0.97      1.06 o 
   2   3   7       17.78       20.08      3.17 o 
   3   3   7        2.05        2.29      1.06 o 
   4   3   7        0.34        0.00      0.53 o 
   5   3   7        2.80        2.47      1.06 o 
 -10   4   7        0.51        0.91      0.72 o 
  -9   4   7       20.08       21.50      2.20 o 
  -8   4   7       14.52       15.30      1.90 o 
  -7   4   7        8.95        9.89      1.43 o 
  -6   4   7        1.21        2.29      1.06 o 
  -5   4   7      129.49      148.28     13.74 o 
  -4   4   7        6.45        9.85      1.55 o 
  -3   4   7        0.00        2.99      1.23 o 
  -2   4   7        1.21        1.91      1.23 o 
  -1   4   7       28.59       29.04      2.55 o 
   0   4   7        2.77        4.76      1.05 o 
   1   4   7        7.77        9.58      1.55 o 
   2   4   7       34.72       31.53      3.70 o 
   3   4   7        0.89        2.11      1.06 o 
  -7   5   7        9.29       12.15      2.64 o 
  -6   5   7        4.56        5.00      1.18 o 
  -5   5   7       35.74       41.48      2.92 o 
  -4   5   7       30.80       38.52      2.91 o 
  -3   5   7       15.14       19.20      3.35 o 
  -2   5   7        0.00        1.19      0.79 o 
  -1   5   7       16.07       20.08      2.37 o 
   0   5   7        7.17        9.45      1.55 o 
   1   5   7        7.87       12.01      1.73 o 
   2   5   7       79.94       82.96      6.34 o 
 -13   0   8        0.01        1.23      1.06 o 
 -12   0   8        2.31        2.64      1.23 o 
 -11   0   8        4.43        5.81      1.59 o 
 -10   0   8       37.72       40.87      3.70 o 
  -9   0   8        8.79        8.98      2.11 o 
  -8   0   8        8.68       11.80      2.29 o 
  -7   0   8        0.07        1.76      0.88 o 
  -6   0   8       17.60       17.52      1.65 o 
  -5   0   8       28.03       28.12      1.99 o 
  -4   0   8       26.29       25.52      1.86 o 
  -3   0   8       95.81       82.45      3.63 o 
  -2   0   8      171.45      161.08      5.46 o 
  -1   0   8        0.33        0.53      0.53 o 
   0   0   8        0.12        0.88      0.70 o 
   1   0   8       21.41       25.01      3.17 o 
   2   0   8        0.66        0.88      0.88 o 
   3   0   8        0.75        2.29      1.23 o 
   4   0   8      101.67       91.24      7.05 o 
   5   0   8      113.88       91.77      7.05 o 
 -12   1   8        9.95       11.69      2.11 o 
 -11   1   8       23.96       25.15      2.37 o 
 -10   1   8       21.61       22.36      2.18 o 
  -9   1   8        0.50        2.63      0.80 o 
  -8   1   8       12.24       13.92      1.74 o 
  -7   1   8       13.91       15.75      1.37 o 
  -6   1   8      116.00      112.16      3.57 o 
  -5   1   8        0.43        0.79      0.38 o 
  -4   1   8       20.02       19.56      1.22 o 
  -3   1   8       10.08       11.19      1.03 o 
  -2   1   8        0.54        0.84      0.43 o 
  -1   1   8       17.56       20.59      1.93 o 
   0   1   8        0.47        0.23      0.42 o 
   1   1   8       12.22       11.88      1.80 o 
   2   1   8        9.51       10.37      1.74 o 
   3   1   8        3.50        2.82      0.80 o 
   4   1   8       10.34       11.23      1.86 o 
 -12   2   8        0.17        1.14      0.75 o 
 -11   2   8        0.00        0.45      0.68 o 
 -10   2   8       22.74       25.44      2.23 o 
  -9   2   8       12.37       13.15      1.73 o 
  -8   2   8       30.15       28.47      2.20 o 
  -7   2   8      166.03      156.48      5.38 o 
  -6   2   8       30.01       27.92      1.68 o 
  -5   2   8       48.54       46.38      2.17 o 
  -4   2   8       10.97       11.07      1.24 o 
  -3   2   8        4.49        5.65      1.04 o 
  -2   2   8        0.37        0.86      0.45 o 
  -1   2   8        6.56        7.99      1.15 o 
   0   2   8        8.37        8.38      1.62 o 
   1   2   8       24.98       24.82      2.30 o 
   2   2   8        2.65        3.52      1.05 o 
   3   2   8        8.36        9.67      1.73 o 
   4   2   8        4.38        4.58      1.59 o 
 -10   3   8        2.67        1.14      0.62 o 
  -9   3   8        1.48        1.32      0.75 o 
  -8   3   8        5.33        8.80      1.85 o 
  -7   3   8       48.37       51.31      4.49 o 
  -6   3   8        0.35        0.27      0.55 o 
  -5   3   8      141.15      138.85      4.68 o 
  -4   3   8       59.33       57.37      2.56 o 
  -3   3   8        0.65        2.11      0.75 o 
  -2   3   8        0.65        2.81      0.72 o 
  -1   3   8       13.75       14.32      1.61 o 
   0   3   8        9.76       13.17      2.11 o 
   1   3   8        0.48        0.78      0.59 o 
   2   3   8        3.67        4.14      1.12 o 
  -8   4   8        1.81        1.59      1.06 o 
  -7   4   8        7.71       11.75      3.88 o 
  -6   4   8        2.51        2.94      0.85 o 
  -5   4   8        2.31        3.17      1.23 o 
  -4   4   8        0.45        3.35      1.23 o 
  -3   4   8        0.94        2.87      0.88 o 
  -2   4   8        0.01        0.00      0.59 o 
  -1   4   8        0.56        0.35      0.59 o 
   0   4   8       14.63       17.75      3.79 o 
   1   4   8        0.05        0.53      1.06 o 
 -10   1   9        0.76        2.86      0.80 o 
  -9   1   9        5.29        6.25      1.18 o 
  -8   1   9       21.33       21.63      2.18 o 
  -7   1   9       18.88       20.33      2.05 o 
  -6   1   9       17.66       19.55      2.24 o 
  -5   1   9        0.25        0.60      0.42 o 
  -4   1   9        1.73        2.42      0.53 o 
  -3   1   9        0.13       -0.12      0.41 o 
  -2   1   9       20.85       19.53      2.05 o 
  -1   1   9       12.46       14.00      1.99 o 
   0   1   9        0.50        0.94      0.55 o 
   1   1   9        0.81        0.29      0.55 o 
  -9   2   9        1.32        2.41      0.80 o 
  -8   2   9        0.36        0.98      0.88 o 
  -7   2   9       28.29       28.13      1.78 o 
  -6   2   9       64.96       66.08      2.81 o 
  -5   2   9        3.69        4.39      0.81 o 
  -4   2   9       42.81       43.69      2.86 o 
  -3   2   9        5.21        6.55      1.85 o 
  -2   2   9        4.00        4.40      1.10 o 
  -1   2   9        0.00       -0.22      0.88 o 
   0   2   9        7.67       10.75      3.08 o 
   1   2   9        3.66        3.88      1.59 o 
  -8   3   9       14.37       16.38      2.64 o 
  -7   3   9        5.40        5.53      1.14 o 
  -6   3   9       14.86       14.62      1.53 o 
  -5   3   9        6.22        6.48      1.30 o 
  -4   3   9       29.47       32.82      4.67 o 
  -3   3   9       21.84       20.93      2.18 o 
  -2   3   9        1.08        1.41      0.75 o 
  -1   3   9        0.00        1.41      1.41 o 
   0   3   9        4.42        4.05      1.41 o 
  -8   0  10        4.23        2.82      1.23 o 
  -7   0  10       14.51       15.15      2.47 o 
  -6   0  10        0.13        1.59      1.06 o 
  -5   0  10        0.93        0.18      0.88 o 
  -4   0  10       12.76       12.86      2.64 o 
  -3   0  10        4.02        7.93      2.29 o 
  -2   0  10       22.29       19.73      2.82 o 
  -8   1  10        1.28        2.11      1.06 o 
  -7   1  10        5.31        6.06      1.18 o 
  -6   1  10        3.06        3.79      0.97 o 
  -5   1  10       38.04       36.52      2.66 o 
  -4   1  10        0.09       -0.18      0.70 o 
  -3   1  10        6.11        6.00      1.37 o 
  -2   1  10        0.76        1.23      1.06 o 
  -7   2  10        7.74        5.28      1.59 o 
  -6   2  10       51.88       48.79      4.76 o 
  -5   2  10       22.94       17.56      2.18 o 
  -4   2  10       22.42       25.01      3.17 o 
  -2   2  10        3.68        5.64      1.76 o 
                                                 
